# Supplementary material for: Machine Learning Algorithms, Applied to Intact Islets of Langerhans, Demonstrate Significantly Enhanced Insulin Staining at the Capillary Interface of Human Pancreatic β Cells
Source: Metabolites. 2021 Jun 7;11(6):363. doi: 10.3390/metabo11060363 (PMC8229564; doi:10.3390/metabo11060363)
Supplement: Supplementary file 1 [file metabolites-11-00363-s001.zip]

Archive with 1 entries (1 files):
- metabolites-1227201-supplementary.pdf
